# Supplementary material for: A Prospective Feasibility Trial to Challenge Patient–Derived Pancreatic Cancer Organoids in Predicting Treatment Response
Source: Cancers (Basel). 2021 May 21;13(11):2539. doi: 10.3390/cancers13112539 (PMC8196829; doi:10.3390/cancers13112539)
Supplement: Supplementary file 1 [file cancers-13-02539-s001.zip]

Archive with 1 entries (1 files):
- cancers-1175229-supplementary.pdf
